# Supplementary material for: Neighborhood Socioeconomic Characteristics Associated with the COVID-19 Incidence in Elementary School Children: An Ecological Study in Osaka City, Japan
Source: Children (Basel). 2023 Apr 30;10(5):822. doi: 10.3390/children10050822 (PMC10217005; doi:10.3390/children10050822)
Supplement: Supplementary file 1 [file children-10-00822-s001.zip]

Archive with 1 entries (1 files):
- children-2270447-supplementary.xlsx
