# Supplementary material for: Neighborhood Socioeconomic Characteristics Associated with the COVID-19 Incidence in Elementary School Children: An Ecological Study in Osaka City, Japan
Source: Children (Basel). 2023 Apr 30;10(5):822. doi: 10.3390/children10050822 (PMC10217005; doi:10.3390/children10050822)
Supplement: Supplementary file 1 [file children-10-00822-s001.zip › children-2270447-supplementary.xlsx]

## Sheet: Table S1
Table S1. Akaike's Information Criterion (AIC) for each regression equation
Explanatory variables		Model 1a	Model 2b	Model 3c	Model 4d
		AIC	AIC	AIC	AIC
Total waves	Employment in the transportation and postal services industry (%)	690.9	689.37	675.66	679.5
	Employment in the wholesale and retail trade industry (%)	675.97	679.31
	Employment in the accommodation and food services industry (%)	691.36	688.12
	Employment in the health care and social assistance industry (%)	688.1	688.01
	College graduation rate (%)	691.09	686.5
	ADI	691.47	688.76
Wave 2	Employment in the transportation and postal services industry (%)	87.594	93.611	89.793	91.895
	Employment in the wholesale and retail trade industry (%)	87.496	93.739
	Employment in the accommodation and food services industry (%)	85.587	85.169
	Employment in the health care and social assistance industry (%)	87.372	93.013
	College graduation rate (%)	84.864	92.645
	ADI	86.819	93.262
Wave 3	Employment in the transportation and postal services industry (%)	130.97	132.52	126.47	132.92
	Employment in the wholesale and retail trade industry (%)	127.48	128.83
	Employment in the accommodation and food services industry (%)	131.08	132.98
	Employment in the health care and social assistance industry (%)	128.09	129.39
	College graduation rate (%)	129.06	132.62
	ADI	125.03	130.53
Wave 4	Employment in the transportation and postal services industry (%)	241.32	244.71	241.28	245.95
	Employment in the wholesale and retail trade industry (%)	236.18	240.2
	Employment in the accommodation and food services industry (%)	240.9	244.24
	Employment in the health care and social assistance industry (%)	241.7	244.72
	College graduation rate (%)	241.32	243.09
	ADI	241.7	244.53
Wave 5	Employment in the transportation and postal services industry (%)	581.78	584.39	569.01	576.05
	Employment in the wholesale and retail trade industry (%)	573.14	578.38
	Employment in the accommodation and food services industry (%)	582.48	584.42
	Employment in the health care and social assistance industry (%)	573.33	578.66
	College graduation rate (%)	582.14	582.87
	ADI	582.58	583.88
a: Univariate regression analysis, b: Multivariate regression analysis controlling for population density, number of people in the household, number of public transportation, number of facilities for the elderly, and number of medical treatment and testing institutions, c: Multivariate regres-sion analysis controlling for other socioeconomic characteristics, d: Multivariate regression analysis co…
